# Supplementary material for: Reconstructive Surgery of the Female Genital, Urethral, and Anal Tract: A Multidisciplinary Review and Future Perspectives
Source: J Pers Med. 2025 Dec 8;15(12):613. doi: 10.3390/jpm15120613 (PMC12734212; doi:10.3390/jpm15120613)
Supplement: Supplementary file 1 [file jpm-15-00613-s001.zip]

Archive with 5 entries (5 files):
- Supplementary Figure S1 - PRISMA 2020 flow diagram of study selection for the review.png
- Supplementary Table S1 - PRISMA_2020_Checklist_Filled_Reconstructive_Surgery.pdf
- Supplementary table S2 - Search strategies.pdf
- Supplementary table S3 - Detailed inclusion and exclusion criteria.pdf
- Supplementary_Table S4 - updatedPer-study tables.xlsx
