# Supplementary material for: Reconstructive Surgery of the Female Genital, Urethral, and Anal Tract: A Multidisciplinary Review and Future Perspectives
Source: J Pers Med. 2025 Dec 8;15(12):613. doi: 10.3390/jpm15120613 (PMC12734212; doi:10.3390/jpm15120613)
Supplement: Supplementary file 1 [file jpm-15-00613-s001.zip › Supplementary_Table S4 - updatedPer-study tables.xlsx]

## Sheet: Sheet1
Supplementary_Table_S6_-_Characteristics_of_included_studies__preliminary_41_	Unnamed: 1	Unnamed: 2	Unnamed: 3	Unnamed: 4	Unnamed: 5	Unnamed: 6	Unnamed: 7	Unnamed: 8	Unnamed: 9	Author (Year)	Country	Design	N (patients)	Indication	Intervention/Technique	Comparator	Outcomes reported	Follow-up	Setting
Author (Year)	Country	Design	N (patients)	Indication	Intervention/Technique	Comparator	Outcomes reported	Follow-up	Setting
Hellinga et al. (2016)	Netherlands	Case series	12	Oncologic pelvic floor defect / neovagina	Lotus Petal flap	None	Anatomical restoration, sexual function	12 mo	University hospital
Hellinga et al. (2021)	Netherlands	Case series	ND	Perineal wound reconstruction	Lotus Petal flap	None	Anatomical restoration, wound healing	ND	Tertiary hospital
Brodbeck et al. (2015)	Germany	Case series	ND	Oncologic perineal/genital defects	Plastic & reconstructive flaps (incl. ALT)	None	Anatomical restoration, QoL	ND	ND
Elrikrh et al. (1982)	UK	Case series	ND	Perineal/oncologic defects	Scapular/parascapular free flaps	None	Anatomical restoration	ND	ND
Funk (1996)	USA	Case series	ND	Pelvic/perineal reconstruction	Scapular free flaps	None	Anatomical restoration	ND	ND
Hanasono & Butler (2021)	USA	Case series	ND	Pelvic/urogenital reconstruction	Reconstructive flaps (Handbook data)	None	Anatomical restoration	ND	ND
ALT flap studies (Ref. 21)	ND	Case series	ND	Large/complex pelvic defects	ALT flap	None	Anatomical restoration, donor morbidity	ND	ND
SGAP/IGAP flap studies (Ref. 23)	ND	Case series	ND	Sacral/ischial defects	SGAP/IGAP flaps	None	Coverage, functional preservation	ND	ND
Tensor Fascia Lata (TFL) flap (Plasticsurgerykey)	ND	Case series	ND	Inguinal/perineal reconstruction	Tensor Fascia Lata flap	None	Structural support, complications	ND	ND
Pudendal thigh flap (Ref. 25)	ND	Case series	ND	Partial/circumferential vaginal defects	Pudendal thigh flap	None	Elasticity, cosmetic outcome	ND	ND
Gracilis flap studies (Refs. 7–8)	ND	Case series	ND	Perineal/vaginal/urethral reconstructions	Gracilis muscle flap	None	Functional recovery, vascularized coverage	ND	ND
Patel et al. (2025)	Malawi	Case series	18	Complex obstetric fistula	Rectus abdominis flap	None	Continence, QoL, wound complications	9 mo	Tertiary hospital
Pope et al. (2018)	UK	Case series	10	Vaginal stenosis/fistula	Singapore flap	None	Anatomical restoration, sexual function	12 mo	University hospital
Norderval et al. (2018)	Norway	Prospective cohort	15	Recurrent anovaginal fistula	Autologous fat graft	None	Symptom improvement, recurrence	6–12 mo	Tertiary hospital
Martius flap (Am J Case Rep 2024)	ND	Case report/series	ND	Urethro-vaginal fistula	Martius flap	None	Healing, recurrence	ND	Hospital
Gluteal flap studies (Refs. 7–8)	ND	Case series	ND	Extensive/irradiated vaginal defects	Gluteal flaps	None	Vascularized coverage	ND	ND
Serati et al. (2012)	Italy	RCT	300	Stress urinary incontinence	TVT (polypropylene mesh)	None	Continence, complications, QoL	10 yrs	University hospital
Illiano et al. (2016)	Italy	Prospective cohort	125	Post-hysterectomy prolapse	Abdominal sacrocolpopexy (mesh)	LSC	Anatomical restoration, continence, sexual function	Median 60 mo	University hospital
Maher et al. (2005)	International	Systematic review	ND	Pelvic organ prolapse	Surgical management review	Multiple	Anatomical restoration, recurrence	ND	ND
Biological mesh studies (Refs. 27–28)	ND	Case series	ND	POP, SUI	Autologous/xenograft mesh	Synthetic mesh	Erosion, recurrence	ND	ND
Hartinah et al. (2021)	Indonesia	Review/observational	ND	Perineal tears	Continuous suturing	Interrupted suturing	Healing, complications	ND	Clinical/community
Leeman et al. (2003)	USA	Case series	ND	Obstetric perineal lacerations	Sphincter repair (overlap vs end-to-end)	Comparative	Continence, complications	ND	Hospital
Brisighelli et al. (2020)	Italy	Case series	ND	Perineal disruption (sexual assault)	PSARP adaptation	None	Continence, cosmetic outcome	ND	Pediatric surgery unit
White & Atchan (2022)	Australia	Narrative review	ND	Postpartum perineal injury	Postpartum care	None	Dyspareunia, infection, pain	ND	ND
PSARP adapted for trauma (Ref. 18)	ND	Case series	ND	Complex trauma	Posterior sagittal anorectoplasty	None	Continence, perineal body restoration	ND	ND
Furnas & Canales (2017)	USA	Case series	52	Perineal laxity	Vaginoplasty, perineoplasty	None	Sexual satisfaction, PROs	6–18 mo	Private practice
Song et al. (2012)	Korea	Prospective	80	Gynecologic surgery	Single-port access	Conventional laparoscopy	Cosmesis, body image	ND	Hospital
Furnas et al. (2020)	USA	Case series/review	ND	Female genital plastic surgery	Various techniques	None	Safety outcomes	ND	Private practice
Pace et al. (2023)	Switzerland	Case series	ND	Hymenoplasty	Hymenoplasty	None	Complications	ND	ND
Ellsworth et al. (2010)	USA	Case series	ND	Labia minora hypertrophy	Labia minora reduction	None	Satisfaction, complications	ND	Private practice
González (2015)	Mexico	Case series	ND	Labia minora hypertrophy	Labia classification + reduction	None	Classification, satisfaction	ND	ND
Reinhold & Powel (2020)	USA	Review	ND	Pelvic floor surgery	Multidisciplinary approaches	None	Surgical outcomes	ND	ND
Miyoshi & Yamamoto (2019)	Japan	Review	ND	Pelvic floor disorders	Plastic & reconstructive surgery	None	Surgical outcomes	ND	ND
Gupta & Ali (2021)	India	Review	ND	Pelvic floor dysfunction	Plastic surgery role	None	Aesthetic/functional outcomes	ND	ND
Westbom & Talbot (2019)	USA	Review/Case series	ND	Perineal defects after oncologic surgery	Algorithmic approach with VRAM, gracilis, omentum, internal pudendal artery flap	None	Anatomical restoration, wound healing	ND	Tertiary centers
Brodbeck et al. (2015)	Germany	Review/Case series	ND	Oncologic perineal/genital defects	VRAM, ALT, SGAP/IGAP, TFL flaps	None	Functional and anatomical restoration	ND	University hospital
Mughal, Baker, Muneer, Mosahebi (2013)	UK	Review	ND	Perineal defects (oncology, trauma)	Singapore, Lotus Petal, VRAM, gracilis, ALT, TFL, IGAP	None	Anatomical restoration, continence, cosmesis	ND	ND
Gentileschi et al. (2016)	Italy	Case series	15	Complex vulvar cancer ablative surgery	Pedicled ALT flap (16 flaps)	None	Anatomical restoration, wound healing, pain, performance status	1–24 mo	Policlinico Gemelli, Rome
Kolehmainen et al. (2013)	Finland	Review	ND	Pelvic, perineal, genital reconstructions	Martius, Singapore, Lotus, VRAM, gracilis, ALT, TFL, SCIP, SGAP/IGAP	None	Functional and anatomical restoration	ND	Helsinki University Hospital
Sagebiel et al. (2011)	USA	Review/Case series	ND	Pelvic defects post exenteration/APR	VRAM flap, Omental pedicle flap	Primary closure	Wound healing, complications, imaging outcomes	ND	M.D. Anderson, Johns Hopkins
Oner et al. (2025)	Turkey	Retrospective series	18	Perineal wound/oncologic defects	Gracilis flap	None	Success 83%, complications 16.7%, healing rate high	ND	University hospital
Valenzuela et al. (2021)	USA	Case report	1	Inguinal lymphadenectomy, irradiated field	Retroflexed gracilis flap	Sartorius flap (historical)	Viable flap, vessel coverage, infection managed	3 months	Metropolitan Hospital Center, NY
Faur et al. (2023)	Romania	Case report + literature review	1	Pelvic exenteration (cervical cancer)	VRAM flap	None	Good functional and cosmetic outcomes, review supports VRAM as gold standard	ND	Emergency County Hospital Timisoara
Radwan et al. (2021)	UK	Systematic review	1827	Perineal reconstruction after pelvic surgery	VRAM flap	Other flaps (indirect)	Perineal morbidity 27%, flap loss 1.8%, donor site 15%	1–54 months	Multicenter (systematic review)
Westbom & Talbot (2019)	USA	Algorithmic review	—	Perineal reconstruction post-oncologic surgery	VRAM, Gracilis, Omentum, ALT, Gluteal, Lotus	None	Algorithm for flap choice	—	Review
Gentileschi et al. (2016)	Italy	Case series	15	Gynecologic reconstruction after vulvar cancer	Pedicled ALT flap	None	Versatility, low complication rate	ND	Italian cancer center
